# Supplementary material for: Ovine Toll-like Receptor 9 (TLR9) Gene Variation and Its Association with Flystrike Susceptibility
Source: Animals (Basel). 2021 Dec 14;11(12):3549. doi: 10.3390/ani11123549 (PMC8697942; doi:10.3390/ani11123549)
Supplement: Supplementary file 1 [file animals-11-03549-s001.zip]

Archive with 1 entries (1 files):
- animals-1491759-supplementary.pdf
